# Supplementary material for: High-Throughput Computational Screening of Two-Dimensional Covalent Organic Frameworks (2D COFs) for Capturing Radon in Moist Air
Source: Nanomaterials (Basel). 2023 May 3;13(9):1532. doi: 10.3390/nano13091532 (PMC10180264; doi:10.3390/nano13091532)
Supplement: Supplementary file 1 [file nanomaterials-13-01532-s001.zip]

Archive with 1 entries (1 files):
- nanomaterials-2384205-supplementary.pdf
